# Supplementary material for: Tislelizumab plus chemotherapy versus chemotherapy as first-line treatment for extensive-stage small cell lung cancer: A cost-effectiveness analysis
Source: PLoS One. 2025 Mar 25;20(3):e0320189. doi: 10.1371/journal.pone.0320189 (PMC11936185; doi:10.1371/journal.pone.0320189)
Supplement: S1 File — (XLSX) [file pone.0320189.s004.xlsx]

## Sheet: PFS-Tislelizumab 
K	Tk	S
1	0.28713	1
2	0.401784	1
3	0.630811	0.99
4	0.917659	0.99
5	1.08943	0.98
6	1.31874	0.97
7	1.49023	0.96
8	1.60418	0.95
9	1.71827	0.93
10	1.77468	0.92
11	2.00385	0.91
12	2.23287	0.9
13	2.57669	0.89
14	2.69064	0.87
15	2.80502	0.87
16	2.80389	0.85
17	2.86002	0.83
18	3.14602	0.81
19	3.37519	0.8
20	3.71845	0.78
21	3.94719	0.77
22	4.06086	0.75
23	4.17452	0.73
24	4.23023	0.7
25	4.1717	0.68
26	4.28565	0.66
27	4.28467	0.65
28	4.2834	0.62
29	4.34009	0.61
30	4.33938	0.6
31	4.33812	0.58
32	4.39396	0.55
33	4.39298	0.53
34	4.62158	0.52
35	4.79307	0.5
36	5.07935	0.49
37	5.25084	0.48
38	5.47944	0.46
39	5.53614	0.45
40	5.53501	0.43
41	5.59142	0.41
42	5.64769	0.39
43	5.76107	0.37
44	5.98982	0.35
45	6.21884	0.34
46	6.50569	0.34
47	6.7924	0.34
48	6.84881	0.32
49	7.02016	0.3
50	7.19179	0.29
51	7.47849	0.29
52	7.76548	0.29
53	8.05247	0.29
54	8.28164	0.28
55	8.39573	0.27
56	8.62447	0.26
57	8.79582	0.24
58	9.14007	0.24
59	9.31226	0.24
60	9.65651	0.24
61	9.82814	0.23
62	10.1146	0.22
63	10.5163	0.22
64	10.9181	0.22
65	11.377	0.21
66	11.6062	0.2
67	12.008	0.2
68	12.5246	0.2
69	12.9835	0.2
70	13.3274	0.19
71	13.7866	0.19
72	14.2449	0.18
73	14.5315	0.17
74	14.9333	0.17
75	15.3347	0.16
76	15.6788	0.16
77	16.0805	0.16
78	16.4249	0.16
79	16.8267	0.16
80	17.3433	0.16
81	17.8025	0.16
82	18.2617	0.16
83	18.9504	0.16
84	19.4096	0.16
85	19.6963	0.15
86	20.098	0.15
87	20.4424	0.15
88	20.9015	0.15
89	21.2459	0.15
90	21.6477	0.15
91	22.2217	0.15
92	22.5661	0.15
93	23.0253	0.15
94	23.4844	0.15
95	23.7716	0.15
96	24.2307	0.15
97	24.7473	0.15
98	25.149	0.15
99	25.6651	0.14
100	25.9518	0.14
101	26.2962	0.14
102	26.6979	0.14
103	26.9849	0.14
104	27.3868	0.14
105	27.7886	0.14
106	28.133	0.14
107	28.5346	0.13
108	28.7638	0.13
109	29.0505	0.12
110	29.3949	0.12
111	29.9688	0.12
112	30.3132	0.12
113	30.6576	0.12
114	31.1168	0.12
115	31.576	0.12
116	32.2073	0.12
117	32.6091	0.12
118	32.9535	0.12
119	33.4127	0.12
120	33.7571	0.12
121	34.1015	0.12
122	34.3885	0.12
123	34.6755	0.12
124	35.0198	0.12
125	35.479	0.12
126	35.8234	0.12
127	36.34	0.12
128	36.7418	0.12
129	37.201	0.12
130	37.5453	0.12
131	38.2341	0.12
132	38.8655	0.12
133	39.2673	0.12
134	39.7839	0.12
135	40.1856	0.12
136	40.53	0.12
137	41.0466	0.12
138	41.4484	0.12
139	41.965	0.12
140	42.5389	0.12
141	42.8833	0.12
142	43.2277	0.12
143	43.5721	0.12
144	43.8017	0.12
145	44.0313	0.12

## Sheet: PFS-Chemotherapy
K	Tk	S
1	0.344387	1
2	0.573978	1
3	0.74603	1
4	0.975621	1
5	1.0326	0.99
6	1.20423	0.98
7	1.43325	0.97
8	1.49009	0.96
9	1.60432	0.95
10	1.71855	0.94
11	2.06265	0.93
12	2.34964	0.93
13	2.57853	0.92
14	2.75002	0.91
15	2.86397	0.89
16	2.8634	0.88
17	2.91995	0.87
18	3.1487	0.85
19	3.37773	0.85
20	3.66401	0.83
21	3.77782	0.82
22	3.83437	0.8
23	3.94832	0.79
24	4.00487	0.77
25	4.06114	0.75
26	4.06029	0.74
27	4.1741	0.72
28	4.17227	0.69
29	4.22854	0.67
30	4.22741	0.65
31	4.22628	0.63
32	4.28227	0.6
33	4.28086	0.58
34	4.27973	0.56
35	4.33558	0.53
36	4.39199	0.52
37	4.39086	0.5
38	4.38959	0.47
39	4.38846	0.45
40	4.38719	0.43
41	4.50086	0.41
42	4.72932	0.39
43	4.95835	0.38
44	5.18738	0.37
45	5.41612	0.36
46	5.41443	0.33
47	5.52796	0.31
48	5.64148	0.28
49	5.6405	0.27
50	5.69648	0.24
51	5.75289	0.23
52	5.86684	0.21
53	5.866	0.2
54	5.92255	0.18
55	6.26651	0.17
56	6.49526	0.16
57	6.66703	0.15
58	6.95345	0.14
59	7.01	0.13
60	7.12395	0.11
61	7.3527	0.1
62	7.75448	0.1
63	8.04147	0.1
64	8.32832	0.1
65	8.44213	0.08
66	8.55608	0.06
67	8.90018	0.06
68	9.18717	0.06
69	9.53156	0.06
70	9.81855	0.06
71	10.1055	0.06
72	10.4499	0.06
73	10.7369	0.06
74	11.0239	0.06
75	11.0232	0.05
76	11.2526	0.04
77	11.5969	0.04
78	12.0561	0.04
79	12.5153	0.04
80	12.9169	0.04
81	13.2036	0.03
82	13.6628	0.03
83	14.0068	0.03
84	14.5806	0.02
85	14.9824	0.02
86	15.2694	0.02
87	15.6137	0.02
88	16.0154	0.02
89	16.532	0.02
90	16.8764	0.02
91	17.2781	0.02
92	17.7947	0.02
93	18.254	0.02
94	18.7706	0.02
95	19.2872	0.02
96	19.6888	0.02
97	20.2054	0.02
98	20.6074	0.02
99	20.8942	0.02
100	21.3535	0.02
101	21.7552	0.02
102	22.3291	0.02
103	22.6735	0.02
104	23.1903	0.02
105	23.5346	0.02
106	23.9938	0.02
107	24.3956	0.02
108	25.1992	0.02
109	25.8879	0.02
110	26.4044	0.02
111	26.921	0.02
112	27.3226	0.02
113	27.7819	0.02
114	28.2411	0.02
115	28.7577	0.02
116	29.6187	0.02
117	30.4224	0.02
118	31.1683	0.02
119	31.5702	0.02
120	31.972	0.02
121	32.4886	0.02
122	32.8903	0.02
123	33.1773	0.02
124	33.5791	0.02
125	33.8661	0.02

## Sheet: OS-Tislelizumab 
K	Tk	S
1	0.28699	1
2	0.51644	1
3	0.688492	1
4	0.860261	0.99
5	1.03231	0.99
6	1.20451	0.99
7	1.37656	0.98
8	1.54861	0.98
9	1.77792	0.98
10	1.89215	0.97
11	2.06392	0.96
12	2.17843	0.95
13	2.40774	0.95
14	2.52239	0.95
15	2.6943	0.94
16	2.86621	0.94
17	3.0958	0.94
18	3.32526	0.93
19	3.55485	0.93
20	3.78444	0.93
21	4.07129	0.93
22	4.24334	0.93
23	4.47293	0.93
24	4.64498	0.93
25	4.81689	0.92
26	5.1036	0.92
27	5.27551	0.91
28	5.50482	0.91
29	5.67659	0.9
30	5.79096	0.89
31	6.01998	0.88
32	6.24901	0.87
33	6.47846	0.87
34	6.65023	0.86
35	6.87954	0.86
36	7.10884	0.85
37	7.33844	0.85
38	7.56746	0.84
39	7.68169	0.83
40	7.91071	0.82
41	8.02494	0.81
42	8.25411	0.8
43	8.3682	0.79
44	8.53982	0.78
45	8.5968	0.78
46	8.76857	0.77
47	8.94048	0.76
48	9.05485	0.76
49	9.16908	0.75
50	9.34113	0.74
51	9.57015	0.73
52	9.79932	0.73
53	10.0286	0.72
54	10.2005	0.72
55	10.3149	0.71
56	10.3143	0.7
57	10.6009	0.69
58	10.8304	0.69
59	10.8872	0.68
60	11.0014	0.67
61	11.1158	0.66
62	11.2302	0.65
63	11.3445	0.65
64	11.5738	0.64
65	11.8033	0.64
66	12.0326	0.63
67	12.2616	0.62
68	12.3759	0.61
69	12.6047	0.6
70	12.7765	0.6
71	12.9481	0.59
72	13.2348	0.58
73	13.5214	0.57
74	13.6358	0.57
75	13.8074	0.56
76	14.0942	0.55
77	14.381	0.55
78	14.5527	0.54
79	14.7819	0.53
80	15.0112	0.53
81	15.2404	0.52
82	15.3545	0.51
83	15.5836	0.5
84	15.8126	0.49
85	16.1565	0.48
86	16.443	0.47
87	16.6148	0.47
88	16.8438	0.46
89	17.073	0.45
90	17.1874	0.44
91	17.4739	0.43
92	17.7608	0.43
93	17.9902	0.43
94	18.2771	0.43
95	18.4487	0.42
96	18.6783	0.42
97	18.9077	0.41
98	19.1946	0.41
99	19.4814	0.41
100	19.8257	0.41
101	20.1701	0.41
102	20.3994	0.4
103	20.6285	0.4
104	20.8576	0.39
105	21.1438	0.37
106	21.3155	0.36
107	21.6596	0.36
108	22.1185	0.35
109	22.5777	0.35
110	22.8071	0.35
111	23.1515	0.35
112	23.381	0.35
113	23.6677	0.34
114	23.9542	0.34
115	24.1835	0.33
116	24.5852	0.33
117	24.8722	0.33
118	25.1589	0.32
119	25.3308	0.32
120	25.5601	0.31
121	25.732	0.31
122	25.9613	0.3
123	26.1906	0.3
124	26.4773	0.29
125	26.764	0.29
126	27.0507	0.28
127	27.2802	0.28
128	27.5096	0.28
129	27.6243	0.28
130	27.7963	0.27
131	27.9683	0.27
132	28.1977	0.27
133	28.4273	0.27
134	28.7717	0.27
135	29.1735	0.27
136	29.4605	0.27
137	29.8047	0.26
138	30.0342	0.26
139	30.3204	0.25
140	30.7221	0.25
141	31.0665	0.25
142	31.3535	0.25
143	31.583	0.25
144	31.7552	0.25
145	31.9848	0.25
146	32.3292	0.25
147	32.5588	0.25
148	32.9032	0.25
149	33.4772	0.25
150	33.8216	0.25
151	34.3382	0.25
152	34.6251	0.25
153	35.0843	0.25
154	35.3713	0.25
155	35.7732	0.25
156	36.1749	0.25
157	36.5767	0.25
158	37.0359	0.25
159	37.4375	0.24
160	37.8393	0.24
161	38.1837	0.24
162	38.5281	0.24
163	38.8724	0.24
164	39.3316	0.24
165	39.676	0.24
166	40.1352	0.24
167	40.7092	0.24
168	41.4554	0.24
169	42.0867	0.24
170	42.4885	0.24
171	43.0051	0.24
172	43.5217	0.24
173	43.8087	0.24
174	44.3827	0.24
175	44.727	0.24

## Sheet: OS-Chemotherapy
K	Tk	S
1	0.28699	1
2	0.516582	1
3	0.803571	1
4	1.03316	1
5	1.32015	1
6	1.49235	1
7	1.7218	1
8	1.95125	1
9	2.18056	0.99
10	2.52466	0.99
11	2.81137	0.98
12	3.15547	0.98
13	3.44218	0.97
14	3.78614	0.96
15	4.1301	0.96
16	4.35927	0.95
17	4.64569	0.94
18	4.9324	0.93
19	5.0462	0.92
20	5.27537	0.91
21	5.50454	0.9
22	5.73356	0.89
23	5.90519	0.88
24	6.19161	0.87
25	6.30598	0.86
26	6.47775	0.86
27	6.64966	0.85
28	6.82143	0.84
29	7.0506	0.84
30	7.16482	0.83
31	7.22166	0.82
32	7.33588	0.81
33	7.50779	0.8
34	7.73682	0.79
35	7.90845	0.78
36	8.13747	0.77
37	8.2517	0.76
38	8.42361	0.76
39	8.59524	0.75
40	8.76687	0.74
41	9.05357	0.73
42	9.2252	0.72
43	9.2816	0.71
44	9.51063	0.7
45	9.85459	0.69
46	10.1983	0.68
47	10.4274	0.67
48	10.6567	0.66
49	10.771	0.65
50	10.9997	0.64
51	11.1138	0.63
52	11.4001	0.61
53	11.5717	0.6
54	11.7433	0.6
55	12.03	0.59
56	12.144	0.58
57	12.3158	0.57
58	12.602	0.56
59	12.7163	0.55
60	12.888	0.54
61	13.0021	0.53
62	13.1738	0.52
63	13.4602	0.51
64	13.6318	0.5
65	13.861	0.49
66	14.1475	0.48
67	14.2612	0.46
68	14.5479	0.46
69	14.7772	0.45
70	14.8914	0.44
71	15.2353	0.43
72	15.5217	0.42
73	15.6358	0.41
74	15.9797	0.4
75	16.2662	0.39
76	16.5529	0.39
77	16.7819	0.38
78	17.0686	0.37
79	17.3553	0.37
80	17.5269	0.36
81	17.8709	0.35
82	18.1001	0.34
83	18.272	0.34
84	18.4439	0.33
85	18.788	0.33
86	19.0744	0.32
87	19.2463	0.31
88	19.4755	0.31
89	19.7045	0.3
90	19.9911	0.29
91	20.3923	0.28
92	20.7365	0.28
93	21.0237	0.28
94	21.253	0.27
95	21.5397	0.27
96	21.8264	0.26
97	22.2279	0.26
98	22.5146	0.25
99	22.801	0.24
100	23.03	0.23
101	23.3741	0.23
102	23.7758	0.23
103	24.1774	0.22
104	24.8088	0.22
105	25.1532	0.22
106	25.555	0.22
107	25.8992	0.22
108	26.3009	0.22
109	26.5874	0.21
110	26.9891	0.21
111	27.3904	0.2
112	27.7344	0.2
113	28.0784	0.19
114	28.4799	0.18
115	28.881	0.17
116	29.2251	0.17
117	29.5689	0.16
118	29.9126	0.14
119	30.2568	0.14
120	30.7734	0.14
121	31.0599	0.13
122	31.2891	0.13
123	31.6335	0.13
124	31.8625	0.12
125	32.3216	0.12
126	32.7809	0.12
127	33.1827	0.12
128	33.4697	0.12
129	33.9289	0.12
130	34.4454	0.12
131	34.8472	0.12
132	35.249	0.12
133	35.6508	0.12
134	35.765	0.11
135	35.9365	0.09
136	36.3383	0.09
137	36.7401	0.09
138	37.1419	0.09
139	37.6009	0.09
140	38.0027	0.09
141	38.4045	0.09
142	38.7489	0.09
143	39.1507	0.09
144	39.4376	0.09
145	39.8968	0.09
146	40.1838	0.09
147	40.4708	0.09
148	40.8152	0.09
